# Supplementary material for: Microsatellite genotyping of medieval cattle from central Italy suggests an old origin of Chianina and Romagnola cattle
Source: Front Genet. 2015 Mar 4;6:68. doi: 10.3389/fgene.2015.00068 (PMC4349168; doi:10.3389/fgene.2015.00068)
Supplement: Supplementary file 2 [file Table1.XLSX]

## Sheet:  Samples
Table S1. Datasets of modern samples of genotypes of cattle breeds from Europe, Africa and Asia
							expected	observed		expected	observed
Country		Code	Breed(s)	Laboratory	animals	Loci	heterozygozity	heterozygozity	Loci	heterozygozity	heterozygozity
Modern breeds
Africa		AFBOR	Borgou	INRA/Milano	50	4	0.683 ± 0.052	0.660 ± 0.033	30	0.730±0.022	0.694±0.012
		AFLAG	Lagunaire	INRA/Milano	50	4	0.483 ± 0.071	0.439 ± 0.035	30	0.544±0.032	0.51±0.0130
		AFNDA	N'Dama	INRA	30	4	0.639 ± 0.089	0.487 ± 0.046	30	0.615±0.031	0.54±0.0170
		AFSOM	Somba	INRA/Milano	50	4	0.556 ± 0.075	0.531 ± 0.035	30	0.619±0.027	0.577±0.013
		AFZEP	Zebu Peul	INRA/Milano	50	4	0.626 ± 0.083	0.597 ± 0.035	30	0.713±0.020	0.666±0.012
Belgium		BEBWB	Belgian Blue	Malle/Viterbo	50	4	0.701 ± 0.041	0.677 ± 0.033	30	0.704±0.022	0.674±0.012
Swiss		CHERI	Eringer	Berne	50	4	0.696 ± 0.018	0.715 ± 0.032	30	0.628±0.028	0.629±0.012
		CHEVO	Evolenard	Berne	15	4	0.677 ± 0.030	0.667 ± 0.061	30	0.649±0.026	0.658±0.022
		CHHFR	Swiss Holstein	Berne	50	4	0.641 ± 0.019	0.615 ± 0.034	30	0.686±0.022	0.678±0.012
		CHSIM	Simmental	Berne	50	4	0.675 ± 0.005	0.710 ± 0.032	30	0.598±0.028	0.586±0.013
		CHSWB	Swiss Brown	Berne	50	4	0.661 ± 0.019	0.610 ± 0.034	30	0.670±0.023	0.667±0.012
Croatia		CRIST	Istrian	INRA/Giessen	45	4	0.771 ± 0.040	0.762 ± 0.032	30	0.718±0.023	0.698±0.013
Tchechie		CZBOR	Bohemian Red	INRA/Giessen	25	4	0.688 ± 0.052	0.732 ± 0.045	30	0.704±0.022	0.731±0.017
Germany		DEANG	Angeln	Giessen	50	4	0.668 ± 0.020	0.680 ± 0.033	30	0.714±0.020	0.683±0.007
		DEBPW	West-German Original Black Pied	Giessen	20	4	0.651 ± 0.060	0.713 ± 0.051	30	0.695±0.024	0.698±0.019
		DEBRG	German Brown Bavaria, Wuerttemberg	Giessen	50	4	0.734 ± 0.068	0.745 ± 0.031	30	0.685±0.023	0.677±0.012
		DEBRO	German Brown Original	Giessen	25	4	0.698 ± 0.036	0.710 ± 0.045	30	0.658±0.025	0.663±0.010
		DEHIW	Hinterwälder	Giessen	30	4	0.687 ± 0.047	0.683 ± 0.042	30	0.652±0.027	0.583±0.017
		DERH2	German Red Holstein dual purpose	Giessen	50	4	0.688 ± 0.046	0.760 ± 0.030	30	0.715±0.021	0.696±0.009
		DERHD	German Red Holstein dairy type	Giessen	50	4	0.654 ± 0.026	0.690 ± 0.033	30	0.706±0.021	0.677±0.012
		DESIM	German Simmental	Giessen	50	4	0.698 ± 0.033	0.710 ± 0.032	30	0.657±0.028	0.625±0.013
		DEYEL	German Yellow	Giessen	50	4	0.695 ± 0.086	0.700 ± 0.032	30	0.666±0.026	0.632±0.009
Denmark		DKDAR	Danish Red	INRA/Tjele	36	4	0.577 ± 0.026	0.679 ± 0.039	30	0.577±0.024	0.584±0.015
		DKJUT	Jutland 1950	INRA/Tjele	44	4	0.633 ± 0.071	0.636 ± 0.036	30	0.666±0.024	0.608±0.014
Spain		ESALS	Alistano-Sanabressa	Madrid	50	4	0.697 ± 0.040	0.660 ± 0.033	30	0.684±0.022	0.634±0.012
		ESASM	Asturiana de la Montana	Madrid	50	4	0.689 ± 0.047	0.660 ± 0.033	30	0.700±0.022	0.661±0.012
		ESASV	Asturiana de los Valles	Madrid	50	4	0.672 ± 0.045	0.660 ± 0.033	30	0.715±0.026	0.697±0.012
		ESAVI	Avilena Negro Iberica	Madrid/Barcelona	50	4	0.697 ± 0.033	0.650 ± 0.034	30	0.709±0.024	0.640±0.012
		ESBEB	Betizu locations 2, 3	Zaragozza	23	4	0.707 ± 0.057	0.666 ± 0.050	30	0.700±0.022	0.630±0.019
		ESBPI	Bruna de los Pirineds	Madrid/Barcelona	50	4	0.719 ± 0.040	0.685 ± 0.033	30	0.702±0.022	0.666±0.012
		ESCNA	Casta Navarra	Zaragozza	50	4	0.699 ± 0.019	0.700 ± 0.032	30	0.693±0.020	0.683±0.012
		ESMON	Monchina	Zaragozza	50	4	0.703 ± 0.079	0.679 ± 0.031	30	0.708±0.020	0.679±0.011
		ESMOR	Morucha	Madrid/Barcelona	50	4	0.703 ± 0.040	0.680 ± 0.033	30	0.716±0.023	0.674±0.012
		ESPIRM	Pirenaica	Madrid/Barcelona	50	4	0.656 ± 0.017	0.635 ± 0.034	30	0.671±0.025	0.635±0.012
		ESRET	Retinta	Madrid/Barcelona	50	4	0.639 ± 0.051	0.633 ± 0.034	30	0.719±0.022	0.669±0.012
		ESRGA	Rubia Gallega	Madrid/Barcelona	50	4	0.678 ± 0.041	0.700 ± 0.032	30	0.689±0.028	0.666±0.012
		ESSAY	Sayaguesa	Madrid	48	4	0.680 ± 0.058	0.651 ± 0.034	30	0.707±0.020	0.665±0.012
		ESSTE	Serrana de Teruel	Zaragozza	44	4	0.682 ± 0.028	0.725 ± 0.034	30	0.700±0.024	0.692±0.013
		ESTUD	Tudanca	Madrid	50	4	0.628 ± 0.078	0.660 ± 0.033	30	0.676±0.025	0.638±0.012
France		FRAUB	Aubrac	INRA	50	4	0.624 ± 0.074	0.627 ± 0.034	30	0.662±0.028	0.602±0.013
		FRBAZ	Bazadais	INRA	47	4	0.548 ± 0.063	0.570 ± 0.036	30	0.592±0.027	0.598±0.013
		FRBDA	Blonde d'Aquitaine	INRA	61	4	0.674 ± 0.045	0.673 ± 0.030	30	0.684±0.022	0.666±0.011
		FRBPN	Bretonne-Pie-Noire	INRA	31	4	0.699 ± 0.029	0.734 ± 0.040	30	0.694±0.026	0.688±0.016
		FRCHA	Charolais	INRA	50	4	0.698 ± 0.045	0.698 ± 0.031	30	0.686±0.027	0.681±0.012
		FRGAS	Gasconne	INRA	50	4	0.752 ± 0.047	0.643 ± 0.034	30	0.697±0.022	0.617±0.013
		FRLIM	Limousin	INRA	50	4	0.656 ± 0.051	0.628 ± 0.034	30	0.675±0.023	0.653±0.012
		FRMAN	Maine-Anjou	INRA	49	4	0.609 ± 0.059	0.647 ± 0.035	30	0.616±0.027	0.612±0.013
		FRMBE	Montbéliard	INRA	31	4	0.689 ± 0.032	0.684 ± 0.043	30	0.678±0.019	0.651±0.016
		FRNOR	Normand	INRA	50	4	0.660 ± 0.045	0.639 ± 0.036	30	0.696±0.023	0.689±0.013
		FRSAL	Salers	INRA	50	4	0.662 ± 0.054	0.596 ± 0.036	30	0.612±0.032	0.555±0.013
Great-Britain		GBABA	Aberdeen Angus	Roslin	50	4	0.529 ± 0.034	0.478 ± 0.036	30	0.620±0.030	0.609±0.013
		GBAYR	Ayrshire	Roslin	48	4	0.627 ± 0.030	0.614 ± 0.037	30	0.689±0.017	0.667±0.013
		GBDEX	Dexter	Roslin	46	4	0.604 ± 0.057	0.665 ± 0.036	30	0.656±0.025	0.659±0.013
		GBGUE	Guernsey	Roslin	64	4	0.543 ± 0.042	0.502 ± 0.032	30	0.635±0.022	0.631±0.011
		GBHER	Hereford	Roslin	48	4	0.603 ± 0.068	0.581 ± 0.036	30	0.639±0.030	0.632±0.013
		GBHFR	British Friesian	Roslin	50	4	0.662 ± 0.060	0.628 ± 0.036	30	0.675±0.024	0.656±0.013
		GBJER	Jersey	Roslin	47	4	0.573 ± 0.081	0.531 ± 0.037	30	0.605±0.031	0.593±0.013
		GBSHI	Highland	Roslin	45	4	0.499 ± 0.050	0.516 ± 0.038	30	0.565±0.029	0.558±0.014
Hungary		HYHGY		Vienna	70	4	0.711±0.039	0.715±0.031	30	0.655±0.029	0.631±0.012
Italy		ITCAB	Cabannina	INRA/Piacenza	26	4	0.672 ± 0.049	0.605 ± 0.050	30	0.677±0.028	0.641±0.018
		ITCHI	Chianina	INRA/Piacenza	36	4	0.705 ± 0.032	0.665 ± 0.040	30	0.668±0.022	0.653±0.015
		ITGRA	Grigia Alpina	Milano	28	4	0.604 ± 0.057	0.611 ± 0.046	30	0.674±0.024	0.638±0.017
		ITPIM	Piemontese	INRA/Piacenza	49	4	0.702 ± 0.021	0.705 ± 0.034	30	0.730±0.017	0.708±0.012
		ITPOD	Podolica	Campobasso	50	4	0.754 ± 0.022	0.718 ± 0.032	30	0.741±0.019	0.707±0.012
		ITPRI	Pezzata Rossa Italiana	INRA/Piacenza	49	4	0.700 ± 0.027	0.755 ± 0.031	30	0.644±0.021	0.652±0.013
		ITREN	Rendena	Milano	34	4	0.621 ± 0.065	0.593 ± 0.043	30	0.678±0.021	0.648±0.015
		ITROM	Romagnola	INRA/Piacenza	32	4	0.665 ± 0.047	0.619 ± 0.044	30	0.645±0.032	0.634±0.017
		NLDUB	Dutch Belted	INRA/Utrecht	24	4	0.634 ± 0.021	0.643 ± 0.049	30	0.651±0.028	0.641±0.018
Netherlands		NLFRH	Fries Hollands	INRA/Utrecht	34	4	0.601 ± 0.079	0.535 ± 0.044	30	0.653±0.024	0.621±0.016
		NLGWH	Groningen Whiteheaded	INRA/Utrecht	25	4	0.504 ± 0.083	0.499 ± 0.052	30	0.564±0.022	0.552±0.019
		NLMRY	MRY	INRA/Utrecht	39	4	0.632 ± 0.081	0.641 ± 0.040	30	0.68±0.023	0.689±0.014
Poland		POPOR	Polish Red	INRA/Giessen	48	4	0.706 ± 0.048	0.703 ± 0.033	30	0.699±0.019	0.690±0.012
Sweden		SWSRP	Swedish Red Polled	INRA/Uppsala	32	4	0.593 ± 0.078	0.584 ± 0.044	30	0.649±0.028	0.643±0.016
Metapopulations
	Breed Pool
	Busha	BUS	Albanian, Kosovan and Macedonian Busha	Munich	146	4	0.766±0.031	0.745±0.018	30	0.757±0.019	0.725±0.007
	Central Brown	CB	Swiss Brown, German Brown, Bruna, Rendena Cabannina	Berne, Giessen, INRA,Piacenza	179	4	0.711±0.033	0.672±0.018	30	0.700±0.020	0.669±0.007
	Central-West	CW	Central Spotted, West-Alpine, German Yellow, Hinterward	Berne, Giessen, Grenoble	627	4	0.720±0.031	0.698±0.009	30	0.701±0.021	0.646±0.004
	Lowland Dairy	LD	Black-pied, Red-Pied, Baltic Red	Utrecht, Berne, Roslin, INRA, Tjele, Giessen	1124	4	0.700±0.047	0.666±0.007	30	0.733±0.019	0.671±0.003
	Sicilian	SC	Modicana, Cinesara	Catania	80	4	0.786±0.028	0.726±0.025	30	0.731±0.024	0.654±0.010
	Anatolian	TU	Anatolian Black, East Anatolian Red, South Anatolian Red	Dublin, Munich	157	4	0.779±0.03	0.790±0.018	24	0.780±0.016	0.715±0.008
	Zebu	ZE	Desi, Hariana, Nelore, Ongole, Red Sindhi, Sahiwal, Tharparkar	Dublin, Cordoba	203	4	0.686±0.076	0.626±0.020	29	0.672±0.024	0.591±0.008
Ancient DNA
Italy		ITFER	Ferento	This study	30	4	0.698 ± 0.039	0.588 ± 0.084
